# Supplementary material for: When should meta‐analysis avoid making hidden normality assumptions?
Source: Biom J. 2018 Jul 30;60(6):1040–58. doi: 10.1002/bimj.201800071 (PMC6282623; doi:10.1002/bimj.201800071)
Supplement: Supplementary file 1 — Supplementary Material [file BIMJ-60-1040-s001.zip]

Archive with 5 entries (5 files):
- example1_final_N.R
- example2_final_N.R
- README.txt
- example1_final_N.txt
- example2_final_N.txt
