# Supplementary material for: When should meta‐analysis avoid making hidden normality assumptions?
Source: Biom J. 2018 Jul 30;60(6):1040–58. doi: 10.1002/bimj.201800071 (PMC6282623; doi:10.1002/bimj.201800071)
Supplement: Supplementary file 1 — Supplementary Material [file BIMJ-60-1040-s001.zip › example1_final_N.R]

# Example 1 
require(metafor)

# Set up data
A=c(5, 9, 2, 3, 7, 13, 26, 3, 6, 14, 6, 3)
B=c(7, 9, 10, 16, 3, 19, 42, 12, 8, 28, 4, 13)
C=c(0, 8, 2, 2, 1, 7, 20, 3, 3, 9, 3, 1)
D=c(12, 12, 12, 16, 6, 25, 47, 14, 8, 32, 7, 18)
study=c("Barkley 1977 (N=24)", "Brandon 1987 (N=38)", "Curtis 1976 (N=26)", 
"Elliot 1978 (N=37)", "Erickson 1983 (N=17)", "Flaxman 1978 (N=64)", 
"Hall 1984 (N=135)", "Lando 1975 (N=32)", "Lando 1976 (N=25)", 
	"Lando 1978 (N=83)", "Lichtenstein 1973 (N=20)", "Tongas 1979 (N=35)")
EG1.data=data.frame(A=A, B=B, C=C, D=D, study=study)
EG1.data=escalc(measure="OR", ai=A, bi=B, ci=C, di=D, data=EG1.data)

# Two-stage analyses
REML=rma.uni(yi=yi, vi=vi, data=EG1.data, method="REML",slab=study); REML
DL=rma.uni(yi=yi, vi=vi, data=EG1.data, method="DL"); DL
PM=rma.uni(yi=yi, vi=vi, data=EG1.data, method="PM"); PM

# Forest plots
forest(REML)
confint.rma.uni(REML)

# One-stage analysis
n=c(EG1.data$A+ EG1.data$B, EG1.data$C+ EG1.data$D)
event=c(EG1.data$A, EG1.data$C)
treat=c(rep(1, 12), rep(0,12))
study=c(1:12, 1:12)
EG1.data_long=data.frame(n=n, event=event,  treat=treat, study=study)
GLM=glm(formula = cbind(event, n - event) ~ factor(study) + factor(treat), 
    family = binomial, data = EG1.data_long)
summary(GLM)
