# Supplementary material for: When should meta‐analysis avoid making hidden normality assumptions?
Source: Biom J. 2018 Jul 30;60(6):1040–58. doi: 10.1002/bimj.201800071 (PMC6282623; doi:10.1002/bimj.201800071)
Supplement: Supplementary file 1 — Supplementary Material [file BIMJ-60-1040-s001.zip › example2_final_N.R]

# Example 2
require(metafor); require(metaplus)

# Set up data (results of first stage)
EG2= c(0.493206938643903, 0.238667463227766, 0.171224730040663, 0.299801737057362, 
	0.106338714116648, 0.307876396074074, 0.402905282097141, 0.300743152865829, 
	0.170107511448705, 0.402209267151898, 0.335291957979692, 0.298027486015737, 
	0.279934905961255, 0.229568371809824, 0.384125645375088, -0.110791567631369, 
	0.179290172163964, 0.44863328248546, 0.0915957381131576, 0.256319299665935, 
	0.618179768911631, 0.625699989418142, 0.313417543818091, 0.210551555349476, 
	0.0696197024503162, 0.119755668084809, 0.403993710581832, 0.0921214271380068, 
	0.258490325623268, 0.254572135587813, 0.35156361093793, 0.322981358844471, 
	0.0688876996463881, 0.184985890854068, 0.236728688844543, 0.53434787427721, 
	0.216742591528097, 0.38971155586944, 0.172037357968001, 0.585342520392698, 
	0.0411488238754502, 0.0307434500808594, 0.0565334357356641, 0.0590849774254587, 
	0.0763464425731799, 0.0684082964289863, 0.0728846723515885, 0.0476079543187186, 
	0.0171654987419709, 0.0926997799098798, 0.0257384326077231, 0.0440246473829824, 
	0.0756463487655573, 0.0642998337937983, 0.14477310913423, 0.0786752890520019, 
	0.125211223857246, 0.0452788897485694, 0.0936939893073907, 0.039567319614285, 
	0.0782016254726839, 0.071030644066861, 0.0465211883047973, 0.100373789691636, 
	0.0330923561711463, 0.0813079048039049, 0.0306723315156008, 0.0433543324672388, 
	0.0662802580266451, 0.0812057614366195, 0.017166087640824, 0.0385302185356635, 
	0.0465705684092189, 0.149979765198741, 0.0812206575867302, 0.0472192792981326, 
	0.051997653269816, 0.0344084047769968, 0.0242617607664655, 0.028003162178259
	)

study=c("Study 1 (N=5,613)", "Study 2 (N=9,326)", "Study 3 (N=1,532)", "Study 4 (N=3,490)", "Study 5 (N=817)", 
"Study 6 (N=2,652)", "Study 7 (N=816)",  "Study 8 (N=4,211)", "Study 9 (N=7,772)", "Study 10 (N=741)", 
"Study 11 (N=15,902)", "Study 12 (N=4,738)", "Study 13 (N=1,150)", "Study 14 (N=2,713)", 
"Study 15 (N=559)", "Study 16 (N=2,577)",  "Study 17 (N=525)", "Study 18 (N=2,020)", "Study 19 (N=437)", 
"Study 20 (N=6,722)", "Study 21 (N=873)", "Study 22 (N=1,265)", "Study 23 (N=3,150)", "Study 24 (N=740)", 
"Study 25 (N=2,359)", "Study 26 (N=1,324)", "Study 27 (N=5,819)", "Study 28 (N=3,180)", 
"Study 29 (N=1,219)", "Study 30 (N=1,410)", "Study 31 (N=14,929)", "Study 32 (N=4,437)", 
"Study 33 (N=1,996)", "Study 34 (N=1,673)", "Study 35 (N=926)", "Study 36 (N=10,715)", "Study 37 (N=3,808)", 
"Study 38 (N=7,326)", "Study 39 (N=23,287)", "Study 40 (N=5,452)")


EG2.data=data.frame(y=EG2[1:40], s=EG2[41:80], study=study)

# Analyses
REML=rma.uni(yi=y, sei=s, data=EG2.data, method="REML", slab=study); REML
DL=rma.uni(yi=y, sei=s, data=EG2.data, method="DL"); DL
PM=rma.uni(yi=y, sei=s, data=EG2.data, method="PM"); PM
confint.rma.uni(REML)
forest(REML, xlim=c(-0.7, 1.1),xlab="Beta")
TDIST=metaplus(y, s, random = "t-dist", data = EG2.data); TDIST
MIX= metaplus(y, s, random = "mixture", data = EG2.data); MIX
