# Supplementary material for: When should meta‐analysis avoid making hidden normality assumptions?
Source: Biom J. 2018 Jul 30;60(6):1040–58. doi: 10.1002/bimj.201800071 (PMC6282623; doi:10.1002/bimj.201800071)
Supplement: Supplementary file 1 — Supplementary Material [file BIMJ-60-1040-s001.zip › README.txt]

Title: When should meta-analysis avoid making hidden normality assumptions?
Authors: Dan Jackson and Ian White
Dan Jackson is mainly responsible for writing the code.
daniel.jackson1@astrazeneca.com

The code is executed in R. The code in file "example1_final_N.R" should be run first to obtain the results for the first example (section 2.1). The code in file "example2_final_N.R" should be run second to obtain the results for the second example (section 2.2). The source of the datasets are the Cochran Review Aversive smoking for smoking cessation and the Emerging Risk Factors Collaboration (see the paper for full details). 

Configuration information used to test the code:

sessionInfo() 
R version 3.4.2 (2017-09-28)
Platform: i386-w64-mingw32/i386 (32-bit)
Running under: Windows 10 x64 (build 16299)

Matrix products: default

locale:
[1] LC_COLLATE=English_United Kingdom.1252 
[2] LC_CTYPE=English_United Kingdom.1252   
[3] LC_MONETARY=English_United Kingdom.1252
[4] LC_NUMERIC=C                           
[5] LC_TIME=English_United Kingdom.1252    

attached base packages:
[1] stats     graphics  grDevices utils     datasets  methods   base     

other attached packages:
[1] metaplus_0.7-9 metafor_2.0-0  Matrix_1.2-11 

loaded via a namespace (and not attached):
 [1] Rcpp_0.12.14      lattice_0.20-35   MASS_7.3-49       grid_3.4.2       
 [5] nlme_3.1-131      stats4_3.4.2      minqa_1.2.4       nloptr_1.0.4     
 [9] bbmle_1.0.20      boot_1.3-20       splines_3.4.2     lme4_1.1-14      
[13] numDeriv_2016.8-1 compiler_3.4.2    fastGHQuad_0.2
